# Supplementary material for: A nanobody specific to prefusion glycoprotein B neutralizes HSV-1 and HSV-2
Source: Nature. 2025 Sep 3;646(8084):433–41. doi: 10.1038/s41586-025-09438-5 (PMC12507662; doi:10.1038/s41586-025-09438-5)
Supplement: Supplementary file 5 — Source Data Extended Data Fig. 1 [file 41586_2025_9438_MOESM5_ESM.xlsx]

## Sheet: expression efficiency
nuclei counts & number of cells positive for Nb1_gbHSV-Alexa647														expression level								normalised to wt 18.4% ≙ 100%
	wt		gBt		A290C/L678C		S392C/Q532C		R466C/Q507C		H534C/V553C
Replicate	nuclei	stained cells	nuclei	stained cells	nuclei	stained cells	nuclei	stained cells	nuclei	stained cells	nuclei	stained cells		Replicate	wt	gBt	A290C/L678C	R466C/Q507C	H534C/V553C	S392C/Q532C		Replicate	wt	gBt	A290C/L678C	R466C/Q507C	H534C/V553C	S392C/Q532C
1	450	30	118	0	319	0	361	27	109	3	253	2		1	0.0666667	0	0	0.0747922	0.0275229	0.00790514		1	0.362228	0	0	0.406378	0.149544	0.042952
	164	35	238	1	375	0	258	14	177	4	238	3			0.213415	0.00420168	0	0.0542636	0.0225989	0.012605			1.15957	0.0228295	0	0.294837	0.122789	0.0684886
	176	22	207	0	271	0	153	21	284	0	144	3			0.125	0	0	0.137255	0	0.0208333			0.679178	0	0	0.745764	0	0.113196
	133	12	140	1	196	4	154	26	265	0	277	1			0.0902256	0.00714286	0.0204082	0.168831	0	0.00361011			0.490234	0.0388102	0.110886	0.917332	0	0.0196153
	272	35	238	0	114	0	191	22	151	3	125	0			0.128676	0	0	0.115183	0.0198675	0			0.699154	0	0	0.62584	0.107949	0
2	127	38	125	6	178	1	111	27	156	0	170	0		2	0.299213	0.048	0.00561798	0.243243	0	0		2	1.62575	0.260804	0.0305249	1.32164	0	0
	124	39	192	3	194	3	180	35	163	0	199	0			0.314516	0.015625	0.0154639	0.194444	0	0			1.7089	0.0848973	0.0840221	1.0565	0	0
	124	35	97	1	162	0	297	40	316	0	380	4			0.282258	0.0103093	0	0.13468	0	0.0105263			1.53363	0.0560147	0	0.731775	0	0.057194
	205	35	235	1	425	3	374	23	160	0	206	4			0.170732	0.00425532	0.00705882	0.0614973	0	0.0194175			0.927658	0.023121	0.0383536	0.334141	0	0.105503
	223	36	227	7	167	0	129	29	253	0	90	1			0.161435	0.030837	0	0.224806	0	0.0111111			0.877145	0.167551	0	1.22147	0	0.0603714
3	321	45	117	6	217	1	127	31	235	0	346	1		3	0.140187	0.0512821	0.00460829	0.244094	0	0.00289017		3	0.761695	0.278637	0.0250388	1.32627	0	0.0157035
	140	35	192	5	314	2	207	44	415	1	181	1			0.25	0.0260417	0.00636943	0.21256	0.00240964	0.00552486			1.35836	0.141495	0.0346078	1.15493	0.0130926	0.0300189
	189	43	435	7	261	0	294	45	345	1	145	1			0.227513	0.016092	0	0.153061	0.00289855	0.00689655			1.23618	0.0874344	0	0.831647	0.0157491	0.0374719
	135	24	152	6	192	0	342	54	204	0	209	3			0.177778	0.0394737	0	0.157895	0	0.0143541			0.965942	0.214477	0	0.857909	0	0.0779918
	283	32	190	3	147	3	241	39	102	1	288	0			0.113074	0.0157895	0.0204082	0.161826	0.00980392	0			0.61438	0.0857909	0.110886	0.879268	0.0532689	0
														Average	0.184046	0.0179367	0.00532898	0.155896	0.00567343	0.00771161		Average	1	0.0974575	0.0289546	0.847047	0.0308262	0.0419005
																						StDev	0.420506	0.0945647	0.0407983	0.335385	0.0521651	0.0378724

## Sheet: Pictures
	1					2					3
gBt (neg constrol)
wt (pos control)
A290C/L678C
R466C/Q507C
H534C/V553C
S392C/Q532C
