# Supplementary material for: A nanobody specific to prefusion glycoprotein B neutralizes HSV-1 and HSV-2
Source: Nature. 2025 Sep 3;646(8084):433–41. doi: 10.1038/s41586-025-09438-5 (PMC12507662; doi:10.1038/s41586-025-09438-5)
Supplement: Supplementary file 6 — Source Data Extended Data Fig. 6 [file 41586_2025_9438_MOESM6_ESM.xlsx]

## Sheet: gB-GFP
	1--1	1--2	1--3	1--4	1--5	2--1	2--2	2--3	2--4	2--5	3--1	3--2	3--3	3--4	3--5
HSV-1 gB
HSV-2 gB
VZV gB
HCMV gB
EBV gB
VSV G

## Sheet: nb-AF647
	1--1	1--2	1--3	1--4	1--5	2--1	2--2	2--3	2--4	2--5	3--1	3--2	3--3	3--4	3--5
HSV-1 gB
HSV-2 gB
VZV gB
HCMV gB
EBV gB
VSV G

## Sheet: Sheet2
Pearson’s correlation coefficients of the measured fluorescent signal in the green and red channel determined in FIJI using the JaCoP plugin (Ref 49)
	1--1	1--2	1--3	1--4	1--5	2--1	2--2	2--3	2--4	2--5	3--1	3--2	3--3	3--4	3--5
HSV-1 gB	0.704	0.681	0.703	0.873	0.659	0.696	0.842	0.874	0.856	0.862	0.757	0.811	0.757	0.768	0.896
VSV G	0.007	0.105	0.076	0.186	0.026	0.025	0.076	0.062	0.236	0.017	0.112	0.21	0.066	0.019	0.147
HSV-2 gB	0.711	0.632	0.735	0.52	0.726	0.603	0.621	0.649	0.645	0.709	0.726	0.585	0.637	0.63	0.64
VZV gB	-0.005	-0.001	-0.001	0.024	0.043	0.06	0.017	0.036	0.012	0.03	0.019	0.041	0.054	0.02	0.092
HCMV gB	0.125	0.088	0.01	0.013	0.107	0.008	0.001	0.001	0.011	0.001	-0.008	0.015	-0.001	0.007	0.037
EBV gB	0.012	0	0.021	0.005	0.013	0.011	0.078	0.003	-0.002	0.062	0.023	0.046	-0.007	0.046	0.103
